# Supplementary material for: Preparation of ZIF@ADH/NAD-MSN/LDH Core Shell Nanocomposites for the Enhancement of Coenzyme Catalyzed Double Enzyme Cascade
Source: Nanomaterials (Basel). 2021 Aug 25;11(9):2171. doi: 10.3390/nano11092171 (PMC8464746; doi:10.3390/nano11092171)
Supplement: Supplementary file 1 [file nanomaterials-11-02171-s001.zip]

Archive with 1 entries (1 files):
- nanomaterials-1323260-supplementary.pdf
